# Supplementary material for: The Environment of Birthplace and Self-Reported Mental Health Conditions: Findings from the American Panel of Life
Source: Epidemiologia (Basel). 2021 Jul 12;2(3):256–61. doi: 10.3390/epidemiologia2030019 (PMC9620909; doi:10.3390/epidemiologia2030019)
Supplement: Supplementary file 1 [file epidemiologia-02-00019-s001.zip]

Archive with 1 entries (1 files):
- epidemiologia-1287193-supplementary.pdf
